# Supplementary material for: Opioid doses required for pain management in lung cancer patients with different cholesterol levels: negative correlation between opioid doses and cholesterol levels
Source: Lipids Health Dis. 2016 Mar 8;15:47. doi: 10.1186/s12944-016-0212-9 (PMC4782347; doi:10.1186/s12944-016-0212-9)
Supplement: Additional file 1: — A list of current patients’ information. The records of 282 patients were listed after removing primary information. ID was the reference number provided by the authors for easier accession. “Chol level” represented the serum cholesterol level measured and recorded. “Year” represented when the initial diagnosis of cancer was made. “Initial dose”, “stable dose” and “converted dose” represented the initial dose opioid administration, the final dose of opioids used for analysis and the dose when converted to equivalent oxycodone hydrochloride, respectively. The “increased” column, “1” or “0” were used to represented that “stable dose” was higher than “initial dose”. If the patient has one or multiple additional measurement of cholesterol during the first month after opioid administration, the cholesterol level with largest difference from initial cholesterol level was selected, recorded in “Chol level with largest difference” column, and normalized to the initial cholesterol level. (XLSX 43 kb) [file 12944_2016_212_MOESM1_ESM.xlsx]

## Sheet: Data
ID	Height	Weight	BMI	Gender	Age	Chol level	Opioid	Year	Initial Dose	Stable Dose	Converted Dose	Converted Dose	Increased	Chol level with largest difference
	(cm)	(kg)				(mmol/L)			(mg/day)	(mg/day)	As OH (mg/day)	As OH (mg/kg per day)		(mmol/L)
1	158	61	24.4352	Female	73	2.66	Oxycodone Hydrochloride	2011	10	40	40	0.655738	1
2	168	56	19.8413	Female	82	2.84	Fentanyl Transdermal	2013	0.6	1.2	20	0.357143	1	2.56
3	160	44	17.1875	Female	57	2.88	Oxycodone Hydrochloride	2012	10	10	10	0.227273	0	2.78
4	153	45	19.2234	Female	44	2.96	Fentanyl Transdermal	2012	0.6	1.2	20	0.444444	1
5	155	51	21.2279	Female	83	3.01	Fentanyl Transdermal	2011	0.6	0.6	10	0.196078	0
6	157	39	15.8221	Female	65	3.06	Fentanyl Transdermal	2013	0.6	2.4	40	1.02564	1
7	160	40	15.625	Female	72	3.2	Oxycodone Hydrochloride	2014	10	20	20	0.5	1
8	168	65	23.03	Female	53	3.33	Oxycodone Hydrochloride	2014	10	30	30	0.461538	1	3.07
9	155	43	17.898	Female	43	3.39	Fentanyl Transdermal	2012	0.6	0.6	10	0.232558	0
10	145	41	19.5006	Female	77	3.4	Fentanyl Transdermal	2012	0.6	0.6	10	0.243902	0
11	158	48	19.2277	Female	69	3.44	Fentanyl Transdermal	2012	0.6	0.6	10	0.208333	0
12	152	50	21.6413	Female	50	3.74	Morphine Sulfate	2014	30	60	20	0.4	1
13	161	46	17.7462	Female	54	3.86	Oxycodone Hydrochloride	2013	10	10	10	0.217391	0
14	155	52	21.6441	Female	80	3.87	Oxycodone Hydrochloride	2013	10	10	10	0.192308	0
15	155	42	17.4818	Female	48	3.88	Fentanyl Transdermal	2010	0.6	0.6	10	0.238095	0	4.32
16	154	56	23.6128	Female	42	3.93	Fentanyl Transdermal	2012	0.6	0.6	10	0.178571	0	3.99
17	158	48	19.2277	Female	44	3.96	Oxycodone Hydrochloride	2013	10	40	40	0.833333	1
18	158	47	18.8271	Female	33	4.01	Fentanyl Transdermal	2011	0.6	0.6	10	0.212766	0
19	163	50	18.8189	Female	49	4.17	Fentanyl Transdermal	2012	0.6	0.6	10	0.2	0
20	168	68	24.093	Female	54	4.22	Fentanyl Transdermal	2013	0.6	1.2	20	0.294118	1	4.02
21	153	43	18.369	Female	18	4.26	Oxycodone Hydrochloride	2014	10	10	10	0.232558	0
22	154	45	18.9745	Female	64	4.28	Oxycodone Hydrochloride	2012	10	10	10	0.222222	0
23	154	47	19.8178	Female	43	4.29	Fentanyl Transdermal	2013	0.6	0.6	10	0.212766	0
24	157	49	19.8791	Female	44	4.32	Morphine Sulfate	2010	30	30	10	0.204082	0	3.54
25	160	45	17.5781	Female	29	4.33	Oxycodone Hydrochloride	2011	10	10	10	0.222222	0
26	158	62	24.8358	Female	62	4.33	Oxycodone Hydrochloride	2013	10	20	20	0.322581	1
27	160	51	19.9219	Female	58	4.34	Fentanyl Transdermal	2012	0.6	0.6	10	0.196078	0	3.89
28	164	50	18.5901	Female	48	4.35	Fentanyl Transdermal	2013	0.6	1.2	20	0.4	1
29	156	56	23.0112	Female	56	4.39	Fentanyl Transdermal	2014	0.6	0.6	10	0.178571	0
30	156	47	19.313	Female	63	4.46	Oxycodone Hydrochloride	2011	10	10	10	0.212766	0
31	160	58	22.6562	Female	48	4.46	Oxycodone Hydrochloride	2013	10	20	20	0.344828	1
32	151	55	24.1217	Female	75	4.54	Fentanyl Transdermal	2013	0.6	0.6	10	0.181818	0	5.02
33	156	50	20.5457	Female	57	4.61	Morphine Sulfate	2011	30	30	10	0.2	0
34	155	40	16.6493	Female	71	4.66	Morphine Sulfate	2011	30	30	10	0.25	0
35	160	48	18.75	Female	59	4.69	Fentanyl Transdermal	2013	0.6	0.6	10	0.208333	0
36	170	60	20.7612	Female	58	4.71	Fentanyl Transdermal	2011	0.6	0.6	10	0.166667	0
37	160	56	21.875	Female	64	4.72	Oxycodone Hydrochloride	2014	10	20	20	0.357143	1
38	163	46	17.3134	Female	55	4.74	Fentanyl Transdermal	2014	0.6	0.6	10	0.217391	0
39	166	59	21.4109	Female	73	4.75	Fentanyl Transdermal	2014	0.6	0.6	10	0.169492	0
40	150	43	19.1111	Female	45	4.76	Fentanyl Transdermal	2013	0.6	0.6	10	0.232558	0
41	158	65	26.0375	Female	68	4.77	Oxycodone Hydrochloride	2012	10	10	10	0.153846	0
42	155	60	24.974	Female	66	4.8	Fentanyl Transdermal	2011	0.6	0.6	10	0.166667	0
43	159	69	27.2932	Female	67	4.82	Oxycodone Hydrochloride	2014	10	10	10	0.144928	0
44	170	53	18.3391	Female	53	4.86	Fentanyl Transdermal	2010	0.6	0.6	10	0.188679	0
45	145	60	28.5375	Female	46	4.98	Oxycodone Hydrochloride	2014	10	10	10	0.166667	0	5.14
46	154	65	27.4077	Female	69	5.015	Fentanyl Transdermal	2010	0.6	0.6	10	0.153846	0
47	160	54	21.0938	Female	59	5.02	Fentanyl Transdermal	2012	0.6	0.6	10	0.185185	0	4.64
48	160	53	20.7031	Female	65	5.02	Morphine Sulfate	2012	30	30	10	0.188679	0
49	160	57	22.2656	Female	76	5.025	Fentanyl Transdermal	2014	0.6	0.6	10	0.175439	0
50	170	55	19.0311	Female	63	5.14	Oxycodone Hydrochloride	2013	10	10	10	0.181818	0
51	156	53	21.7784	Female	56	5.15	Oxycodone Hydrochloride	2013	10	10	10	0.188679	0
52	157	52	21.0962	Female	58	5.21	Morphine Sulfate	2013	30	30	10	0.192308	0
53	150	59	26.2222	Female	49	5.29	Fentanyl Transdermal	2013	0.6	0.6	10	0.169492	0	5.37
54	160	65	25.3906	Female	75	5.42	Oxycodone Hydrochloride	2011	10	10	10	0.153846	0
55	175	51	16.6531	Female	45	5.43	Oxycodone Hydrochloride	2012	10	10	10	0.196078	0
56	166	63	22.8625	Female	74	5.44	Fentanyl Transdermal	2011	0.6	0.6	10	0.15873	0
57	156	56	23.0112	Female	72	5.53	Morphine Sulfate	2011	30	30	10	0.178571	0
58	155	44	18.3143	Female	68	5.54	Morphine Sulfate	2013	30	30	10	0.227273	0	4.38
59	153	61	26.0584	Female	63	5.56	Oxycodone Hydrochloride	2012	10	10	10	0.163934	0
60	163	60	22.5827	Female	63	5.57	Fentanyl Transdermal	2013	0.6	0.6	10	0.166667	0
61	160	85	33.2031	Female	51	5.61	Fentanyl Transdermal	2011	0.6	0.6	10	0.117647	0
62	153	57	24.3496	Female	50	5.66	Morphine Sulfate	2012	30	30	10	0.175439	0
63	157	61	24.7475	Female	71	5.73	Morphine Sulfate	2010	30	30	10	0.163934	0	5.49
64	155	54	22.4766	Female	69	5.76	Morphine Sulfate	2010	30	30	10	0.185185	0
65	160	46	17.9688	Female	72	5.88	Morphine Sulfate	2010	30	30	10	0.217391	0
66	156	75	30.8185	Female	57	5.94	Fentanyl Transdermal	2010	0.6	0.6	10	0.133333	0
67	154	67	28.251	Female	66	5.97	Fentanyl Transdermal	2012	0.6	0.6	10	0.149254	0	6.33
68	163	72	27.0993	Female	52	6.1	Morphine Sulfate	2011	30	30	10	0.138889	0	5.97
69	150	49	21.7778	Female	67	6.12	Fentanyl Transdermal	2010	0.6	0.6	10	0.204082	0
70	155	55	22.8928	Female	69	6.12	Oxycodone Hydrochloride	2011	10	10	10	0.181818	0
71	155	57	23.7253	Female	60	6.32	Fentanyl Transdermal	2012	0.6	0.6	10	0.175439	0
72	158	50	20.0288	Female	50	6.45	Fentanyl Transdermal	2014	0.6	0.6	10	0.2	0
73	156	58	23.833	Female	23	6.58	Fentanyl Transdermal	2011	0.6	0.6	10	0.172414	0
74	154	66	27.8293	Female	62	6.6	Fentanyl Transdermal	2010	0.6	0.6	10	0.151515	0
75	157	59	23.9361	Female	58	6.68	Fentanyl Transdermal	2013	0.6	0.6	10	0.169492	0
76	151	65	28.5075	Female	69	7.09	Fentanyl Transdermal	2010	0.6	0.6	10	0.153846	0
77	154	67	28.251	Female	67	7.26	Fentanyl Transdermal	2014	0.6	0.6	10	0.149254	0
78	153	54	23.0681	Female	41	7.66	Oxycodone Hydrochloride	2013	10	10	10	0.185185	0
79	168	51	18.0697	Male	70	1.31	Fentanyl Transdermal	2012	0.6	1.8	30	0.588235	1
80	161	52	20.061	Male	60	1.79	Oxycodone Hydrochloride	2014	10	10	10	0.192308	0
81	170	54	18.6851	Male	47	2.29	Fentanyl Transdermal	2010	0.6	1.2	20	0.37037	1
82	165	48	17.6309	Male	47	2.5	Oxycodone Hydrochloride	2014	10	20	20	0.416667	1
83	172	66	22.3094	Male	68	2.69	Fentanyl Transdermal	2014	0.6	0.6	10	0.151515	0
84	170	60	20.7612	Male	55	2.71	Oxycodone Hydrochloride	2012	10	10	10	0.166667	0
85	184	80	23.6295	Male	49	2.76	Morphine Sulfate	2014	30	30	10	0.125	0	3.15
86	166	51	18.5078	Male	55	2.83	Fentanyl Transdermal	2011	0.6	1.8	30	0.588235	1
87	170	62	21.4533	Male	58	2.84	Fentanyl Transdermal	2011	0.6	0.6	10	0.16129	0
89	153	44	18.7962	Male	74	2.92	Fentanyl Transdermal	2013	0.6	0.6	10	0.227273	0	3.54
88	153	44	18.7962	Male	54	2.92	Oxycodone Hydrochloride	2012	30	30	30	0.681818	0
90	163	65	24.4646	Male	56	2.94	Fentanyl Transdermal	2011	0.6	0.6	10	0.153846	0
91	160	55	21.4844	Male	49	3.04	Fentanyl Transdermal	2010	0.6	0.6	10	0.181818	0
92	165	58	21.3039	Male	70	3.15	Morphine Sulfate	2014	30	30	10	0.172414	0	4.12
93	165	46	16.8962	Male	56	3.15	Morphine Sulfate	2012	30	30	10	0.217391	0
94	173	60	20.0474	Male	40	3.17	Fentanyl Transdermal	2014	0.6	0.6	10	0.166667	0
95	170	69	23.8754	Male	72	3.2	Fentanyl Transdermal	2011	0.6	0.6	10	0.144928	0
96	164	54	20.0773	Male	63	3.21	Morphine Sulfate	2010	30	30	10	0.185185	0
97	170	46	15.917	Male	71	3.21	Oxycodone Hydrochloride	2014	10	40	40	0.869565	1
98	168	55	19.487	Male	62	3.24	Fentanyl Transdermal	2012	0.6	0.6	10	0.181818	0
99	175	65	21.2245	Male	74	3.25	Fentanyl Transdermal	2012	0.6	1.2	20	0.307692	1
100	165	61	22.4059	Male	80	3.25	Oxycodone Hydrochloride	2013	10	40	40	0.655738	1	3.1
101	158	60	24.0346	Male	74	3.28	Fentanyl Transdermal	2012	0.6	1.2	20	0.333333	1
102	160	56	21.875	Male	60	3.33	Fentanyl Transdermal	2012	0.6	0.6	10	0.178571	0
104	171	55	18.8092	Male	72	3.34	Fentanyl Transdermal	2012	0.6	0.6	10	0.181818	0	2.78
103	180	65	20.0617	Male	29	3.34	Morphine sulfate	2014	30	30	10	0.153846	0
105	170	65	22.4913	Male	82	3.37	Oxycodone Hydrochloride	2014	10	20	20	0.307692	1
106	173	55	18.3768	Male	77	3.41	Oxycodone Hydrochloride	2014	10	20	20	0.363636	1
107	159	40	15.8222	Male	57	3.42	Oxycodone Hydrochloride	2014	10	20	20	0.5	1
108	166	48	17.4191	Male	67	3.45	Fentanyl Transdermal	2014	0.6	1.8	30	0.625	1
109	160	62	24.2188	Male	65	3.47	Oxycodone Hydrochloride	2012	10	10	10	0.16129	0
110	155	58	24.1415	Male	66	3.49	Oxycodone Hydrochloride	2013	10	10	10	0.172414	0
111	162	58	22.1003	Male	59	3.51	Fentanyl Transdermal	2013	0.6	1.8	30	0.517241	1	3.67
112	166	65	23.5883	Male	63	3.51	Fentanyl Transdermal	2014	0.6	1.2	20	0.307692	1	2.98
114	162	63	24.0055	Male	67	3.54	Fentanyl Transdermal	2011	0.6	0.6	10	0.15873	0
113	167	52	18.6453	Male	49	3.54	Morphine Sulfate	2012	30	30	10	0.192308	0
115	180	64	19.7531	Male	60	3.54	Oxycodone Hydrochloride	2013	10	20	20	0.3125	1
116	174	60	19.8177	Male	48	3.55	Oxycodone Hydrochloride	2014	10	10	10	0.166667	0
117	169	54	18.9069	Male	68	3.58	Fentanyl Transdermal	2014	0.6	0.6	10	0.185185	0	4.02
118	175	54	17.6327	Male	43	3.6	Fentanyl Transdermal	2012	0.6	0.6	10	0.185185	0
119	165	53	19.4674	Male	55	3.6	Fentanyl Transdermal	2012	0.6	0.6	10	0.188679	0	3.2
120	170	60	20.7612	Male	69	3.6	Fentanyl Transdermal	2013	0.6	0.6	10	0.166667	0
121	171	51	17.4413	Male	55	3.6	Fentanyl Transdermal	2013	0.6	0.6	10	0.196078	0
122	165	52	19.1001	Male	71	3.61	Oxycodone Hydrochloride	2013	10	20	20	0.384615	1
123	170	50	17.301	Male	66	3.68	Oxycodone Hydrochloride	2013	10	20	20	0.4	1
124	165	54	19.8347	Male	61	3.71	Oxycodone Hydrochloride	2013	10	10	10	0.185185	0
125	170	45	15.5709	Male	77	3.72	Oxycodone Hydrochloride	2014	10	40	40	0.888889	1	3.32
126	165	59	21.6713	Male	58	3.73	Fentanyl Transdermal	2012	0.6	0.6	10	0.169492	0
127	161	47	18.132	Male	59	3.73	Oxycodone Hydrochloride	2010	10	20	20	0.425532	1
128	170	73	25.2595	Male	52	3.74	Oxycodone Hydrochloride	2014	10	10	10	0.136986	0
129	165	70	25.7117	Male	51	3.76	Fentanyl Transdermal	2014	0.6	0.6	10	0.142857	0	3.98
130	165	60	22.0386	Male	54	3.82	Oxycodone Hydrochloride	2014	10	40	40	0.666667	1
132	170	75	25.9516	Male	56	3.83	Fentanyl Transdermal	2010	0.6	1.2	20	0.266667	1
131	168	71	25.1559	Male	75	3.83	Oxycodone Hydrochloride	2012	10	10	10	0.140845	0
133	173	62	20.7157	Male	57	3.85	Fentanyl Transdermal	2012	0.6	0.6	10	0.16129	0
134	166	59	21.4109	Male	65	3.85	Oxycodone Hydrochloride	2010	10	10	10	0.169492	0
135	167	55	19.721	Male	44	3.86	Oxycodone Hydrochloride	2010	10	30	30	0.545455	1
136	164	41	15.2439	Male	66	3.86	Oxycodone Hydrochloride	2013	10	20	20	0.487805	1	4.06
137	170	67	23.1834	Male	78	3.87	Morphine Sulfate	2010	30	30	10	0.149254	0
138	165	47	17.2635	Male	72	3.88	Morphine Sulfate	2013	30	60	20	0.425532	1
139	162	51	19.433	Male	53	3.9	Morphine Sulfate	2012	30	30	10	0.196078	0
140	172	59	19.9432	Male	73	3.9	Oxycodone Hydrochloride	2013	10	20	20	0.338983	1
141	168	75	26.5731	Male	60	3.93	Oxycodone Hydrochloride	2011	10	10	10	0.133333	0	4.12
142	161	62	23.9188	Male	61	3.96	Oxycodone Hydrochloride	2011	10	30	30	0.483871	1
143	165	52	19.1001	Male	59	3.98	Morphine Sulfate	2014	30	60	20	0.384615	1
144	175	56	18.2857	Male	61	4.02	Fentanyl Transdermal	2014	0.6	0.6	10	0.178571	0
145	170	61	21.1073	Male	57	4.02	Fentanyl Transdermal	2011	0.6	0.6	10	0.163934	0
146	180	52	16.0494	Male	47	4.028	Oxycodone Hydrochloride	2014	10	40	40	0.769231	1
147	172	58	19.6052	Male	52	4.03	Fentanyl Transdermal	2011	0.6	1.2	20	0.344828	1
148	169	62	21.7079	Male	78	4.03	Oxycodone Hydrochloride	2013	10	30	30	0.483871	1
149	174	55	18.1662	Male	72	4.08	Fentanyl Transdermal	2012	0.6	1.2	20	0.363636	1	4.32
150	164	63	23.4236	Male	70	4.11	Oxycodone Hydrochloride	2012	10	20	20	0.31746	1
152	168	59	20.9042	Male	60	4.12	Fentanyl Transdermal	2011	0.6	0.6	10	0.169492	0
153	145	50	23.7812	Male	79	4.12	Fentanyl Transdermal	2012	0.6	0.6	10	0.2	0
151	168	56	19.8413	Male	59	4.12	Oxycodone Hydrochloride	2013	10	10	10	0.178571	0
155	166	50	18.1449	Male	74	4.14	Fentanyl Transdermal	2014	0.6	1.2	20	0.4	1	4.32
154	170	57	19.7232	Male	71	4.14	Oxycodone Hydrochloride	2014	10	10	10	0.175439	0
156	175	69	22.5306	Male	55	4.16	Fentanyl Transdermal	2013	0.6	1.2	20	0.289855	1
158	170	62	21.4533	Male	45	4.17	Fentanyl Transdermal	2012	0.6	1.2	20	0.322581	1
157	158	53	21.2306	Male	37	4.17	Oxycodone Hydrochloride	2014	10	30	30	0.566038	1
159	155	40	16.6493	Male	57	4.19	Morphine Sulfate	2013	30	90	30	0.75	1	3.98
161	165	54	19.8347	Male	65	4.2	Fentanyl Transdermal	2010	0.6	1.2	20	0.37037	1
160	172	62	20.9573	Male	62	4.2	Oxycodone Hydrochloride	2012	10	30	30	0.483871	1
163	170	66	22.8374	Male	64	4.21	Fentanyl Transdermal	2014	0.6	0.6	10	0.151515	0
164	165	56	20.5693	Male	88	4.21	Fentanyl Transdermal	2010	0.6	1.2	20	0.357143	1
162	175	73	23.8367	Male	61	4.21	Oxycodone Hydrochloride	2012	10	10	10	0.136986	0	4.02
165	165	67	24.6097	Male	59	4.22	Oxycodone Hydrochloride	2013	10	10	10	0.149254	0
166	159	63	24.9199	Male	79	4.25	Fentanyl Transdermal	2012	0.6	1.2	20	0.31746	1
167	163	55	20.7008	Male	61	4.26	Oxycodone Hydrochloride	2014	10	10	10	0.181818	0
168	148	36	16.4354	Male	66	4.28	Oxycodone Hydrochloride	2014	10	20	20	0.555556	1
169	157	52	21.0962	Male	47	4.3	Fentanyl Transdermal	2013	0.6	0.6	10	0.192308	0
170	174	63	20.8086	Male	56	4.3	Fentanyl Transdermal	2012	0.6	0.6	10	0.15873	0
171	168	60	21.2585	Male	70	4.31	Fentanyl Transdermal	2013	0.6	0.6	10	0.166667	0	4.87
173	165	58	21.3039	Male	56	4.32	Oxycodone Hydrochloride	2013	10	10	10	0.172414	0	3.68
175	170	58	20.0692	Male	63	4.35	Fentanyl Transdermal	2010	0.6	1.2	20	0.344828	1
176	172	54	18.2531	Male	57	4.36	Fentanyl Transdermal	2013	0.6	0.6	10	0.185185	0
178	170	67	23.1834	Male	60	4.37	Fentanyl Transdermal	2010	0.6	1.2	20	0.298507	1
179	168	48	17.0068	Male	53	4.38	Oxycodone Hydrochloride	2010	10	10	10	0.208333	0
180	167	67	24.0238	Male	58	4.39	Fentanyl Transdermal	2010	0.6	0.6	10	0.149254	0
181	165	63	23.1405	Male	43	4.41	Oxycodone Hydrochloride	2012	30	30	30	0.47619	0	3.13
184	176	60	19.3698	Male	46	4.43	Morphine Sulfate	2012	30	30	10	0.166667	0
185	161	56	21.6041	Male	53	4.45	Oxycodone Hydrochloride	2014	10	10	10	0.178571	0
172	164	60	22.3081	Male	84	4.31	Morphine Sulfate	2013	30	30	10	0.166667	0
174	168	59	20.9042	Male	74	4.35	Oxycodone Hydrochloride	2012	10	10	10	0.169492	0
177	160	59	23.0469	Male	71	4.37	Oxycodone Hydrochloride	2014	10	10	10	0.169492	0
182	170	55	19.0311	Male	60	4.42	Fentanyl Transdermal	2012	0.6	0.6	10	0.181818	0
183	156	49	20.1348	Male	66	4.42	Fentanyl Transdermal	2013	0.6	0.6	10	0.204082	0
186	166	63	22.8625	Male	68	4.45	Fentanyl Transdermal	2013	0.6	0.6	10	0.15873	0
187	170	66	22.8374	Male	66	4.46	Oxycodone Hydrochloride	2012	10	20	20	0.30303	1
188	170	54	18.6851	Male	80	4.47	Fentanyl Transdermal	2010	0.6	0.6	10	0.185185	0
189	170	50	17.301	Male	53	4.48	Oxycodone Hydrochloride	2014	10	20	20	0.4	1	4.12
191	172	68	22.9854	Male	66	4.49	Fentanyl Transdermal	2013	0.6	0.6	10	0.147059	0
190	169	60	21.0077	Male	65	4.49	Oxycodone Hydrochloride	2014	10	10	10	0.166667	0
192	167	49	17.5697	Male	55	4.5	Fentanyl Transdermal	2013	0.6	0.6	10	0.204082	0
193	170	63	21.7993	Male	63	4.51	Oxycodone Hydrochloride	2012	10	10	10	0.15873	0
194	158	58	23.2335	Male	68	4.54	Fentanyl Transdermal	2014	0.6	0.6	10	0.172414	0
195	156	47	19.313	Male	72	4.56	Oxycodone Hydrochloride	2014	10	20	20	0.425532	1	4.48
196	170	75	25.9516	Male	66	4.57	Fentanyl Transdermal	2014	0.6	0.6	10	0.133333	0
197	167	61	21.8724	Male	61	4.58	Oxycodone Hydrochloride	2012	10	20	20	0.327869	1
198	167	63	22.5896	Male	74	4.59	Fentanyl Transdermal	2013	0.6	0.6	10	0.15873	0
200	173	65	21.7181	Male	55	4.59	Fentanyl Transdermal	2012	0.6	0.6	10	0.153846	0
199	166	70	25.4028	Male	71	4.59	Oxycodone Hydrochloride	2014	10	10	10	0.142857	0
201	165	58	21.3039	Male	49	4.59	Oxycodone Hydrochloride	2013	10	20	20	0.344828	1
202	165	47	17.2635	Male	73	4.595	Oxycodone Hydrochloride	2014	10	10	10	0.212766	0
203	161	48	18.5178	Male	91	4.61	Fentanyl Transdermal	2014	0.6	0.6	10	0.208333	0
204	163	59	22.2063	Male	74	4.62	Morphine Sulfate	2010	30	30	10	0.169492	0
205	170	66	22.8374	Male	53	4.64	Oxycodone Hydrochloride	2011	10	10	10	0.151515	0
206	170	78	26.9896	Male	37	4.65	Oxycodone Hydrochloride	2013	10	10	10	0.128205	0
207	166	62	22.4996	Male	45	4.69	Oxycodone Hydrochloride	2010	10	10	10	0.16129	0
208	172	68	22.9854	Male	68	4.69	Oxycodone Hydrochloride	2012	10	20	20	0.294118	1
209	171	57	19.4932	Male	48	4.71	Fentanyl Transdermal	2010	0.6	0.6	10	0.175439	0
210	175	65	21.2245	Male	78	4.71	Oxycodone Hydrochloride	2013	10	10	10	0.153846	0
211	170	57	19.7232	Male	74	4.73	Fentanyl Transdermal	2014	0.6	0.6	10	0.175439	0
212	170	63	21.7993	Male	54	4.75	Oxycodone Hydrochloride	2011	10	10	10	0.15873	0	4.69
213	165	58	21.3039	Male	61	4.77	Oxycodone Hydrochloride	2012	10	10	10	0.172414	0
215	170	60	20.7612	Male	57	4.81	Fentanyl Transdermal	2013	0.6	0.6	10	0.166667	0
214	154	63	26.5643	Male	60	4.81	Oxycodone Hydrochloride	2013	10	10	20	0.31746	0
216	167	60	21.5139	Male	43	4.82	Oxycodone Hydrochloride	2010	10	10	10	0.166667	0
217	170	54	18.6851	Male	67	4.82	Oxycodone Hydrochloride	2014	10	10	10	0.185185	0
218	170	59	20.4152	Male	62	4.87	Oxycodone Hydrochloride	2012	10	20	20	0.338983	1
219	172	76	25.6896	Male	58	4.88	Oxycodone Hydrochloride	2011	10	10	10	0.131579	0
220	170	67	23.1834	Male	47	4.89	Fentanyl Transdermal	2012	0.6	0.6	10	0.149254	0
222	166	59	21.4109	Male	64	4.93	Fentanyl Transdermal	2013	0.6	0.6	10	0.169492	0	5.13
221	173	83	27.7323	Male	59	4.93	Oxycodone Hydrochloride	2013	10	10	10	0.120482	0
223	165	73	26.8136	Male	62	4.94	Oxycodone Hydrochloride	2014	10	20	20	0.273973	1
224	173	66	22.0522	Male	45	4.95	Morphine Sulfate	2012	30	30	10	0.151515	0
225	170	60	20.7612	Male	51	4.97	Fentanyl Transdermal	2010	0.6	0.6	10	0.166667	0
226	166	75	27.2173	Male	56	4.97	Fentanyl Transdermal	2012	0.6	0.6	10	0.133333	0
227	166	60	21.7738	Male	71	4.97	Fentanyl Transdermal	2012	0.6	1.2	20	0.333333	1
228	168	77	27.2817	Male	62	5	Fentanyl Transdermal	2014	0.6	0.6	10	0.12987	0	5.07
229	165	45	16.5289	Male	74	5	Oxycodone Hydrochloride	2013	10	10	10	0.222222	0
230	162	60	22.8624	Male	59	5.03	Oxycodone Hydrochloride	2013	10	10	10	0.166667	0	4.83
231	167	54	19.3625	Male	72	5.03	Oxycodone Hydrochloride	2013	10	20	20	0.37037	1
232	179	81	25.2801	Male	57	5.06	Oxycodone Hydrochloride	2014	10	10	10	0.123457	0
233	161	48	18.5178	Male	47	5.14	Fentanyl Transdermal	2013	0.6	0.6	10	0.208333	0
234	166	65	23.5883	Male	47	5.14	Fentanyl Transdermal	2011	0.6	0.6	10	0.153846	0
235	170	75	25.9516	Male	46	5.14	Oxycodone Hydrochloride	2014	10	10	10	0.133333	0
236	160	66	25.7812	Male	51	5.17	Oxycodone Hydrochloride	2014	10	10	10	0.151515	0
237	170	52	17.9931	Male	58	5.19	Fentanyl Transdermal	2012	0.6	0.6	10	0.192308	0
238	170	58	20.0692	Male	58	5.19	Morphine Sulfate	2013	30	30	10	0.172414	0
239	170	61	21.1073	Male	52	5.19	Oxycodone Hydrochloride	2013	10	20	20	0.327869	1
240	166	57	20.6852	Male	65	5.23	Fentanyl Transdermal	2010	0.6	0.6	10	0.175439	0
241	162	66	25.1486	Male	47	5.24	Oxycodone Hydrochloride	2013	10	10	10	0.151515	0
242	160	56	21.875	Male	56	5.29	Fentanyl Transdermal	2012	0.6	0.6	10	0.178571	0	5.43
243	176	70	22.5981	Male	53	5.32	Fentanyl Transdermal	2011	0.6	0.6	10	0.142857	0
244	174	72	23.7812	Male	56	5.33	Oxycodone Hydrochloride	2013	10	10	20	0.277778	0
245	170	70	24.2215	Male	56	5.35	Oxycodone Hydrochloride	2011	10	10	10	0.142857	0	4.67
246	173	55	18.3768	Male	71	5.36	Fentanyl Transdermal	2010	0.6	0.6	10	0.181818	0
247	168	62	21.9671	Male	49	5.37	Oxycodone Hydrochloride	2012	10	10	10	0.16129	0
249	168	54	19.1327	Male	61	5.38	Fentanyl Transdermal	2012	0.6	0.6	10	0.185185	0
248	173	61	20.3816	Male	71	5.38	Morphine Sulfate	2012	30	30	10	0.163934	0
250	165	63	23.1405	Male	43	5.38	Oxycodone Hydrochloride	2012	10	20	20	0.31746	1
251	173	56	18.7109	Male	50	5.4	Fentanyl Transdermal	2012	0.6	0.6	10	0.178571	0
253	160	55	21.4844	Male	69	5.42	Fentanyl Transdermal	2014	0.6	0.6	10	0.181818	0
252	160	67	26.1719	Male	68	5.42	Oxycodone Hydrochloride	2012	10	10	10	0.149254	0
255	172	56	18.9292	Male	54	5.43	Fentanyl Transdermal	2010	0.6	0.6	10	0.178571	0
254	174	56	18.4965	Male	50	5.43	Oxycodone Hydrochloride	2011	10	10	20	0.357143	0
256	162	59	22.4813	Male	67	5.43	Morphine Sulfate	2014	30	60	20	0.338983	1
257	156	63	25.8876	Male	52	5.44	Morphine Sulfate	2010	30	30	10	0.15873	0	5.43
258	175	53	17.3061	Male	54	5.46	Fentanyl Transdermal	2012	0.6	0.6	20	0.377358	0
259	163	54	20.3244	Male	60	5.49	Fentanyl Transdermal	2014	0.6	0.6	10	0.185185	0
260	169	68	23.8087	Male	43	5.52	Morphine Sulfate	2010	30	30	10	0.147059	0
261	170	60	20.7612	Male	53	5.54	Oxycodone Hydrochloride	2011	10	10	10	0.166667	0
262	175	72	23.5102	Male	62	5.57	Fentanyl Transdermal	2014	0.6	0.6	10	0.138889	0
263	162	59	22.4813	Male	53	5.58	Oxycodone Hydrochloride	2011	10	10	10	0.169492	0	5.12
264	163	62	23.3355	Male	63	5.61	Fentanyl Transdermal	2010	0.6	0.6	10	0.16129	0
265	158	68	27.2392	Male	54	5.61	Fentanyl Transdermal	2012	0.6	0.6	10	0.147059	0
266	170	76	26.2976	Male	62	5.69	Morphine Sulfate	2010	30	30	10	0.131579	0
267	183	80	23.8884	Male	62	5.7	Fentanyl Transdermal	2014	0.6	0.6	10	0.125	0
268	168	60	21.2585	Male	50	5.71	Oxycodone Hydrochloride	2014	10	20	20	0.333333	1
269	163	60	22.5827	Male	63	5.75	Oxycodone Hydrochloride	2014	10	10	10	0.166667	0
270	165	55	20.202	Male	56	5.8	Fentanyl Transdermal	2012	0.6	0.6	10	0.181818	0
271	160	50	19.5312	Male	81	5.83	Fentanyl Transdermal	2014	0.6	0.6	10	0.2	0	5.67
272	172	58	19.6052	Male	48	5.84	Oxycodone Hydrochloride	2014	10	10	10	0.172414	0
273	170	70	24.2215	Male	59	5.92	Fentanyl Transdermal	2013	0.6	0.6	10	0.142857	0
274	173	70	23.3887	Male	75	5.95	Fentanyl Transdermal	2014	0.6	0.6	10	0.142857	0
275	168	60	21.2585	Male	53	6.05	Morphine Sulfate	2010	30	30	10	0.166667	0
276	168	70	24.8016	Male	46	6.16	Fentanyl Transdermal	2010	0.6	0.6	10	0.142857	0
277	175	66	21.551	Male	54	6.21	Oxycodone Hydrochloride	2014	10	10	10	0.151515	0
278	170	73	25.2595	Male	56	6.38	Fentanyl Transdermal	2010	0.6	0.6	10	0.136986	0
279	173	68	22.7204	Male	62	6.39	Oxycodone Hydrochloride	2013	10	10	10	0.147059	0
280	153	61	26.0584	Male	70	6.53	Fentanyl Transdermal	2013	0.6	0.6	10	0.163934	0	6.33
281	166	55	19.9594	Male	57	6.75	Fentanyl Transdermal	2012	0.6	0.6	10	0.181818	0
282	164	77	28.6288	Male	82	6.84	Fentanyl Transdermal	2011	0.6	0.6	10	0.12987	0

## Sheet: Legend
A list of current patients information
The records of 282 patients were listed after removing primary information. ID was the reference number provided by the authors for easier accession. “Chol level” represented the serum cholesterol level measured and recorded. “Year” represented when the initial diagnosis of cancer was made. “Initial dose”, “stable dose” and “converted dose” represented the initial dose opioid administration, the …
